# Supplementary material for: Rumen Bacterial Community Responses to Three DHA Supplements: A Comparative In Vitro Study
Source: Animals (Basel). 2025 Jan 13;15(2):196. doi: 10.3390/ani15020196 (PMC11758605; doi:10.3390/ani15020196)
Supplement: Supplementary file 1 [file animals-15-00196-s001.zip]

Archive with 1 entries (1 files):
- animals-3326922-supplementary.pdf
